# Supplementary material for: Targeting E2F Sensitizes Prostate Cancer Cells to Drug-Induced Replication Stress by Promoting Unscheduled CDK1 Activity
Source: Cancers (Basel). 2022 Oct 10;14(19):4952. doi: 10.3390/cancers14194952 (PMC9564059; doi:10.3390/cancers14194952)
Supplement: Supplementary file 1 [file cancers-14-04952-s001.zip]

Archive with 2 entries (2 files):
- Supplementary Figures.pdf
- Supplementary Tables_def.xls
